# Supplementary material for: 25-Hydroxyvitamin D, Vitamin D Binding Protein and Gestational Diabetes Mellitus: A Two-Sample Mendelian Randomization Study
Source: Nutrients. 2024 Aug 7;16(16):2603. doi: 10.3390/nu16162603 (PMC11356852; doi:10.3390/nu16162603)
Supplement: Supplementary file 1 [file nutrients-16-02603-s001.zip]

Archive with 7 entries (7 files):
- Figure S1.tif
- Figure S2.tif
- Figure S3.tif
- Figure S4.tif
- Figure S5.tif
- Figure S6.tif
- Supplementary figure legends.pdf
